# Supplementary material for: Impact of Late ARNI Initiation on Quality of Life and Functional Capacity in CRT-Treated HFrEF Patients: A Single-Centre Cohort Study
Source: J Clin Med. 2026 Feb 19;15(4):1617. doi: 10.3390/jcm15041617 (PMC12941977; doi:10.3390/jcm15041617)
Supplement: Supplementary file 1 [file jcm-15-01617-s001.zip]

Archive with 1 entries (1 files):
- jcm-4133932-supplementary.pdf
